# Supplementary material for: Hyaluronic Acid–Zein Core-Shell Nanoparticles Improve the Anticancer Effect of Curcumin Alone or in Combination with Oxaliplatin against Colorectal Cancer via CD44-Mediated Cellular Uptake
Source: Molecules. 2022 Feb 23;27(5):1498. doi: 10.3390/molecules27051498 (PMC8911772; doi:10.3390/molecules27051498)
Supplement: Supplementary file 1 [file molecules-27-01498-s001.zip]

Archive with 1 entries (1 files):
- molecules-1593610-supplementary.pdf
